# Supplementary material for: Sleeping giants: temporal, seasonal, and spatial variations in the 24-h activity budget of Hippopotamus amphibius
Source: J Mammal. 2025 Sep 19;106(6):1447–55. doi: 10.1093/jmammal/gyaf068 (PMC12854209; doi:10.1093/jmammal/gyaf068)
Supplement: gyaf068_Supplementary_Data [file gyaf068_supplementary_data.zip]

Archive with 7 entries (7 files):
- SD1.pdf
- SD2.pdf
- SD3.pdf
- SD4.pdf
- SD5.pdf
- SD6.pdf
- SD7_14.docx
